# Supplementary material for: Microbiology of acute bacterial dacryocystitis: a tertiary institutional experience in South Australia
Source: Int Ophthalmol. 2024 Jun 26;44(1):282. doi: 10.1007/s10792-024-03236-0 (PMC11208234; doi:10.1007/s10792-024-03236-0)
Supplement: Supplementary file 1 — Supplementary file1 (XLSX 26 kb) [file 10792_2024_3236_MOESM1_ESM.xlsx]

## Sheet: Sheet1
		Benzylpenicillin	Amoxicillin	Amoxicillin and enzyme inhibitor	Flucloxacillin	Cefazolin/Cefalexin	Ceftriaxone	Piperacillin and enzyme inhibitor	Clindamycin	Sulfamethoxazole and trimethoprim	Doxycycline	Gentamicin	Ciprofloxacin	Chloramphenicol
Organism	n	%S	%S	%S	%S	%S	%S	%S	%S	%S	%S	%S	%S	%S
Staphylococcus aureus	79251	16	17.48	80	79.86	79.98	80*	80	83.04	97.26	96.97	96.36	92.74	98.42
Streptococcus pyogenes (Group A)	12825	99.95	100	99.95	100	99.95	100	100*	95.98	98.11	76.34	75	100	99.43
Streptococcus pneumoniae	4524	80.29	96.51	99.94		100	95.01	100	85.61	79.71	77.81		n/a	99.46
Streptococcus anginosus group	3637	99.64	99.97	100	100	100	98.22	100	91.16	100	70.73		100	100
Escherichia coli	6084		53.48	74.66		79.2	90.02	95.96		80.68	n/a	93.95	85.45	94.65
Aggregatibacter spp.	88		98.8	87.5		v	100	100*		100	100		100	100
Morganella morganii	546		0	0		0	88.83	97.16		93.92		94.32	93.96	82.76
Enterobacter cloacae complex	1195		0	0		0	0.08	33.01		94.09		98.49	97.4	97.1
Hafnia alvei	55		0	0		0	80	79.25		96.08		100	96.36	100
Anaerobes	76	86.84	87*	89.19			96	92.31	88.46
* extrapolated from other sensitivities
v variable, not tested
grey shading- not tested/usually not sensitive/no breakpoints
n/a not available, usually not sensitive
	Benzylpenicillin		Amoxicillin		Amoxicillin and enzyme inhibitor		Flucloxacillin		Cefazolin		Cefalexin		Ceftriaxone		Piperacillin and enzyme inhibitor		Clindamycin		Sulfamethoxazole and trimethoprim		Doxycycline		Gentamicin		Ciprofloxacin		Chloramphenicol
Organism	Sensitivity Pct	Count	Sensitivity Pct	Count	Sensitivity Pct	Count	Sensitivity Pct	Count	Sensitivity Pct	Count	Sensitivity Pct	Count	Sensitivity Pct	Count	Sensitivity Pct	Count	Sensitivity Pct	Count	Sensitivity Pct	Count	Sensitivity Pct	Count	Sensitivity Pct	Count	Sensitivity Pct	Count	Sensitivity Pct	Count
Staphylococcus aureus	6.05	69143	6.14	65632	78.59	52153	79.86	76868	79.97	75832	99.87	778					83.29	76967	97.34	75602	97.02	76725	96.56	51121	92.93	41291	98.42	49113
Streptococcus pyogenes (Group A)	99.95	12640	100	718	99.95	12248	100	73	99.95	12478	100	161	100	226			96.01	12654	98.1	893	76.24	12472	75	4	100	6	99.43	524
Streptococcus pneumoniae	94.1	1101	98.03	1982	100	871			100	1			98.59	496	100	423	93.52	1266	84.14	1135	88.86	1248	0	7	0.14	693	99.51	814
Streptococcus anginosus group	99.64	3633	99.97	3403	100	132	100	6	100	25			98.22	3196	100	1	91.15	3515	100	1	70.73	41			100	1	100	21
Haemophilus influenzae	99.82	562	67.97	2307	84.76	2179							92.44	1548					68.83	1681	98.43	1652	88.89	9	98	50	94.58	1255
Corynebacterium macginleyi	75.86	58															72.41	58			100	1	96.97	33	98.11	53	73.33	15
Pseudomonas aeruginosa			2	50	3.7	54			8.82	34	0	57	8	50	95.08	5838			42.86	7			95.46	5621	91.1	5843	20	35
Escherichia coli			55.77	5356	76.23	5355			80.96	982	56.25	16	90.91	5357	96.81	5229			81.68	5081			94.15	5355	86.09	5354	94.65	804
Aggregatibacter spp.	88.89	9	100	72	100	7							100	77					100	5	100	1			100	11	100	2
Morganella morganii			0	498	0	498			0	182	0	478	88.55	498	96.91	485			93.54	480			94.18	498	94.18	498	81.69	71
Enterobacter cloacae complex			0	980	0	981			0	516	0	887	0.1	981	34.93	942			94.53	914			98.57	979	97.45	980	97.89	95
Hafnia alvei			0	41	0	41			0	15	0	31	78.05	41	76.92	39			94.59	37			100	41	95.12	41	100	5
Anaerobes	86.84	76	100	2	89.19	37							96	25	92.31	13	88.46	52

## Sheet: Sheet2
		Benzylpenicillin		Amoxicillin		Amoxicillin and enzyme inhibitor	Flucloxacillin		Cefazolin		Cefalexin		Ceftriaxone		Piperacillin and enzyme inhibitor		Clindamycin		Sulfamethoxazole and trimethoprim		Doxycycline		Gentamicin		Ciprofloxacin		Chloramphenicol
Organism		Sensitivity Pct	Count	Sensitivity Pct	Count	Sensitivity Pct	Sensitivity Pct	Count	Sensitivity Pct	Count	Sensitivity Pct	Count	Sensitivity Pct	Count	Sensitivity Pct	Count	Sensitivity Pct	Count	Sensitivity Pct	Count	Sensitivity Pct	Count	Sensitivity Pct	Count	Sensitivity Pct	Count	Sensitivity Pct	Count
Staphylococcus aureus	#REF!	6.05	69143	6.14	65632	78.59	79.86	76868	79.97	75832	99.87	778					83.29	76967	97.34	75602	97.02	76725	96.56	51121	92.93	41291	98.42	49113
Streptococcus pyogenes (Group A)	#REF!	99.95	12640	100	718	99.95	100	73	99.95	12478	100	161	100	226			96.01	12654	98.1	893	76.24	12472	75	4	100	6	99.43	524
Streptococcus pneumoniae	#REF!	94.1	1101	98.03	1982	100			100	1			98.59	496	100	423	93.52	1266	84.14	1135	88.86	1248	0	7	0.14	693	99.51	814
Streptococcus anginosus group	#REF!	99.64	3633	99.97	3403	100	100	6	100	25			98.22	3196	100	1	91.15	3515	100	1	70.73	41			100	1	100	21
Haemophilus influenzae	#REF!	99.82	562	67.97	2307	84.76							92.44	1548					68.83	1681	98.43	1652	88.89	9	98	50	94.58	1255
Corynebacterium macginleyi	#REF!	75.86	58														72.41	58			100	1	96.97	33	98.11	53	73.33	15
Pseudomonas aeruginosa	#REF!			2	50	3.7			8.82	34	0	57	8	50	95.08	5838			42.86	7			95.46	5621	91.1	5843	20	35
Escherichia coli	#REF!			55.77	5356	76.23			80.96	982	56.25	16	90.91	5357	96.81	5229			81.68	5081			94.15	5355	86.09	5354	94.65	804
Aggregatibacter spp.	#REF!	88.89	9	100	72	100							100	77					100	5	100	1			100	11	100	2
Morganella morganii	#REF!			0	498	0			0	182	0	478	88.55	498	96.91	485			93.54	480			94.18	498	94.18	498	81.69	71
Enterobacter cloacae complex	#REF!			0	980	0			0	516	0	887	0.1	981	34.93	942			94.53	914			98.57	979	97.45	980	97.89	95
Hafnia alvei	#REF!			0	41	0			0	15	0	31	78.05	41	76.92	39			94.59	37			100	41	95.12	41	100	5
Anaerobes	#REF!	86.84	76	100	2	89.19							96	25	92.31	13	88.46	52
		Benzylpenicillin	Amoxicillin	Amoxicillin and enzyme inhibitor	Flucloxacillin	Cefazolin/Cefalexin	Ceftriaxone	Piperacillin and enzyme inhibitor	Clindamycin	Sulfamethoxazole and trimethoprim	Doxycycline	Gentamicin	Ciprofloxacin	Chloramphenicol
Organism	n						%S
Staphylococcus aureus	76967	16	16	78.59	79.86	79.97	80*	80	83.29	97.34	97.02	96.56	92.93	98.42
Streptococcus pyogenes (Group A)	12654	99.95	100	99.95	100	99.95	100	100	96.01	98.1	76.24	75	100	99.43
Streptococcus pneumoniae	1982	94.1	98.03	100		100	98.59	100	93.52	84.14	88.86	0	98#	99.51
Streptococcus anginosus group	3633	99.64	99.97	100	100	100	98.22	100	91.15	100	70.73		100	100
Haemophilus influenzae$	2307		67.97	84.76		68^	92.44	85*		68.83	98.43	88.89	98	94.58
Corynebacterium macginleyi$	58	75.86		76*				76*	72.41		100	96.97	98.11	73.33
Pseudomonas aeruginosa	5843							95.08		42.86		95.46	91.1	20
Escherichia coli	5357		55.77	76.23		81 /56	90.91	96.81		81.68		94.15	86.09	94.65
Aggregatibacter spp.	77	88.89	100	100			100			100	100		100	100
Morganella morganii	498		0	0		0	88.55	96.91		93.54		94.18	94.18	81.69
Enterobacter cloacae complex	981		0	0		0	0.1	34.93		94.53		98.57	97.45	97.89
Hafnia alvei	41		0	0		0	78.05	76.92		94.59		100	95.12	100
Anaerobes	76	86.84	100	89.19		0	96	92.31	88.46	0
# No topical breakpoints for S. pneumoniae and ciprofloxacin. Sensitivity inferrred from epidemiological cut off, with MIC<2
$ Organisms not indentified as causes of dacryocystitis is this case series, but known to cause this condition; typical susceptibilities provided
^no breakpoint for cefazolin/cefalexin; likely sensitive based on amp result
* not recommended for S. aureus treatment
		Benzylpenicillin	Amoxicillin	Amoxicillin and enzyme inhibitor	Flucloxacillin	Cefazolin/Cefalexin	Ceftriaxone	Piperacillin and enzyme inhibitor	Clindamycin	Sulfamethoxazole and trimethoprim	Doxycycline	Gentamicin	Ciprofloxacin	Chloramphenicol
Organism	n	%S	%S	%S	%S	%S	%S	%S	%S	%S	%S	%S	%S	%S
Staphylococcus aureus	79251	16	17.48	80	79.86	79.98	80*	80	83.04	97.26	96.97	96.36	92.74	98.42
Streptococcus pyogenes (Group A)	12825	99.95	100	99.95	100	99.95	100	100*	95.98	98.11	76.34	75	100	99.43
Streptococcus pneumoniae	4524	80.29	96.51	99.94		100	95.01	100	85.61	79.71	77.81		n/a	99.46
Streptococcus anginosus group	3637	99.64	99.97	100	100	100	98.22	100	91.16	100	70.73		100	100
Escherichia coli	6084		53.48	74.66		79.2	90.02	95.96		80.68	n/a	93.95	85.45	94.65
Aggregatibacter spp.	88		98.8	87.5		v	100	100*		100	100		100	100
Morganella morganii	546		0	0		0	88.83	97.16		93.92		94.32	93.96	82.76
Enterobacter cloacae complex	1195		0	0		0	0.08	33.01		94.09		98.49	97.4	97.1
Hafnia alvei	55		0	0		0	80	79.25		96.08		100	96.36	100
Anaerobes	76	86.84	87*	89.19			96	92.31	88.46

## Sheet: Sheet3
Antibiogram from bacterial isolated from ear, nose, throat, eye and skin specimens 2018-2023 South Australia Pathology
		Benzylpenicillin	Amoxicillin	Amoxicillin and enzyme inhibitor	Flucloxacillin	Cefazolin/Cefalexin	Ceftriaxone	Piperacillin and enzyme inhibitor	Clindamycin	Sulfamethoxazole and trimethoprim	Doxycycline	Gentamicin	Ciprofloxacin	Chloramphenicol
Organism	n						%S
Staphylococcus aureus	>50K	16	16	78.59	79.86	79.97	80*	80	83.29	97.34	97.02	96.56	92.93	98.42
Streptococcus pyogenes (Group A)	>10K	99.95	100	99.95	100	99.95	100	100	96.01	98.1	76.24	75	100	99.43
Streptococcus pneumoniae	2K	94.1	98.03	100		100	98.59	100	93.52	84.14	88.86		98#	99.51
Streptococcus anginosus group	>3K	99.64	99.97	100	100	100	98.22	100	91.15	100	70.73		100	100
Haemophilus influenzae$	>2K		67.97	84.76		68^	92.44	85*		68.83	98.43	88.89	98	94.58
Corynebacterium macginleyi$	>50	75.86	76	76*				76*	72.41		100	96.97	98.11	73.33
Pseudomonas aeruginosa	>5K									42.86		95.46	91.1	20
Escherichia coli	>5K		55.77	76.23		81 /56	90.91	96.81		81.68		94.15	86.09	94.65
Aggregatibacter spp.	>50	88.89	100	100			100	100*		100	100		100	100
Morganella morganii	~50		0	0		0	88.55	96.91		93.54		94.18	94.18	81.69
Enterobacter cloacae complex	~1000		0	0		0	0.1	34.93		94.53		98.57	97.45	97.89
Hafnia alvei	~50		0	0		0	78.05	76.92		94.59		100	95.12	100
Anaerobes	~75	86.84	100	89.19		0	96	92.31	88.46	0
$ Organisms not indentified as causes of dacryocystitis is this case series, but known to cause this condition; typical susceptibilities provided
# No topical breakpoints for S. pneumoniae and ciprofloxacin. Sensitivity inferrred from epidemiological cut off, with MIC<2
^no breakpoint for cefazolin/cefalexin; likely sensitive based on amp result
